# Supplementary material for: Parallel Differentiation and Plastic Adjustment of Leaf Anatomy in Alpine Arabidopsis arenosa Ecotypes
Source: Plants (Basel). 2022 Oct 6;11(19):2626. doi: 10.3390/plants11192626 (PMC9573220; doi:10.3390/plants11192626)
Supplement: Supplementary file 1 [file plants-11-02626-s001.zip]

Archive with 1 entries (1 files):
- plants-1947341-supplementary.pdf
